# Supplementary material for: Eomesodermin-expressing CD4 Th cells and association with multiple sclerosis progression and brain atrophy
Source: Brain Commun. 2025 Oct 27;7(6):fcaf415. doi: 10.1093/braincomms/fcaf415 (PMC12673330; doi:10.1093/braincomms/fcaf415)
Supplement: fcaf415_Supplementary_Data [file fcaf415_supplementary_data.zip]

Archive with 2 entries (2 files):
- Supplementary Code_1.txt
- Supplementary Materials.pdf
