# Supplementary material for: Eomesodermin-expressing CD4 Th cells and association with multiple sclerosis progression and brain atrophy
Source: Brain Commun. 2025 Oct 27;7(6):fcaf415. doi: 10.1093/braincomms/fcaf415 (PMC12673330; doi:10.1093/braincomms/fcaf415)
Supplement: fcaf415_Supplementary_Data [file fcaf415_supplementary_data.zip › Supplementary Code_1.txt]

###############################################
#####################Initialisierung###########
library(dplyr)
library(car)
library(multcomp)
library(ggplot2)
library(emmeans)
library(reshape2)
library(ggpubr)
library(ggsignif)
install.packages("ggpubr")

##################################################
###############Daten einlesen#####################

setwd("C:/Users/Anna/Desktop/Analyse_Ulas")
Ulas <- read.delim("Ulas.sav", header = TRUE, sep = ";")


##################################################
################Daten umbennenen##################
# Ändere die Namen der Variablen
names(Ulas) <- c("Code", "Diagnose", "Geschlecht", "Alter", "CD3", "CD3CD4", "CD3CD8", "EomesCD3CD4", "EomesCD3CD8", "Bcells", "CD4CD25", "Therapie", "BaselineEDSS")

# Umettiere die Werte: "Keine" und "keine, vorher Cladribin" zu "keine"
Ulas <- Ulas %>%
  mutate(Therapie = case_when(
    Therapie %in% c("Keine", "keine, vorher Cladribin") ~ "keine",
    Therapie == "Rituximab intrathekal" ~ "Rituximab_intrathekal",
    TRUE ~ Therapie
  ))

# Konvertiere Diagnose in einen Faktor
Ulas$Diagnose <- factor(Ulas$Diagnose)

# Konvertiere Therapie in einen numerischen Faktor
Ulas$Therapie_numeric <- as.numeric(factor(Ulas$Therapie))

# Konvertiere Geschlecht in einen numerischen Faktor
Ulas$Geschlecht_numeric <- as.numeric(factor(Ulas$Geschlecht))

# Stelle sicher, dass Alter und BaselineEDSS als numerische Variablen definiert sind
Ulas$Alter <- as.numeric(Ulas$Alter)
Ulas$BaselineEDSS <- as.numeric(Ulas$BaselineEDSS)


# Überprüfe die Struktur des Datensatzes nach den Umwandlungen
str(Ulas)


##################################################
###################MANOVA########################
# Führe die MANOVA durch
response_matrix <- cbind(Ulas$CD3, Ulas$CD3CD4, Ulas$CD3CD8, Ulas$EomesCD3CD4, Ulas$EomesCD3CD8, Ulas$Bcells, Ulas$CD4CD25)
manova_model <- manova(response_matrix ~ Diagnose + Therapie_numeric + Alter + Geschlecht_numeric + BaselineEDSS, data = Ulas)
summary(manova_model)


##################################################
######GLM bei nicht normalverteilten Daten########
glm_cd3 <- glm(CD3 ~ Diagnose + Therapie_numeric + Alter + Geschlecht_numeric + BaselineEDSS, 
               data = Ulas, 
               family = Gamma(link = "log"))
glm_cd3cd4 <- glm(CD3CD4 ~ Diagnose + Therapie_numeric + Alter + Geschlecht_numeric + BaselineEDSS, 
                  data = Ulas, 
                  family = Gamma(link = "log"))
glm_cd3cd8 <- glm(CD3CD8 ~ Diagnose + Therapie_numeric + Alter + Geschlecht_numeric + BaselineEDSS, 
                  data = Ulas, 
                  family = Gamma(link = "log"))
glm_eomes_cd3cd4 <- glm(EomesCD3CD4 ~ Diagnose + Therapie_numeric + Alter + Geschlecht_numeric + BaselineEDSS, 
                        data = Ulas, 
                        family = Gamma(link = "log"))
glm_eomes_cd3cd8 <- glm(EomesCD3CD8 ~ Diagnose + Therapie_numeric + Alter + Geschlecht_numeric + BaselineEDSS, 
                        data = Ulas, 
                        family = Gamma(link = "log"))
glm_bcells <- glm(Bcells ~ Diagnose + Therapie_numeric + Alter + Geschlecht_numeric + BaselineEDSS, 
                  data = Ulas, 
                  family = Gamma(link = "log"))
glm_cd4cd25 <- glm(CD4CD25 ~ Diagnose + Therapie_numeric + Alter + Geschlecht_numeric + BaselineEDSS, 
                   data = Ulas, 
                   family = Gamma(link = "log"))

# Zusammenfassung der GLM-Modelle
summary(glm_cd3)
summary(glm_cd3cd4)
summary(glm_cd3cd8)
summary(glm_eomes_cd3cd4)
summary(glm_eomes_cd3cd8)
summary(glm_bcells)
summary(glm_cd4cd25)


##################################################
################Post hoc für GLM##################
# Berechne die geschätzten marginalen Mittelwerte
emm_cd3 <- emmeans(glm_cd3, ~ Diagnose)
emm_cd3cd4 <- emmeans(glm_cd3cd4, ~ Diagnose)
emm_cd3cd8 <- emmeans(glm_cd3cd8, ~ Diagnose)
emm_eomes_cd3cd4 <- emmeans(glm_eomes_cd3cd4, ~ Diagnose)
emm_eomes_cd3cd8 <- emmeans(glm_eomes_cd3cd8, ~ Diagnose)
emm_bcells <- emmeans(glm_bcells, ~ Diagnose)
emm_cd4cd25 <- emmeans(glm_cd4cd25, ~ Diagnose)

# Post-hoc Vergleiche durchführen
pairs(emm_cd3)
pairs(emm_cd3cd4)
pairs(emm_cd3cd8)
pairs(emm_eomes_cd3cd4)
pairs(emm_eomes_cd3cd8)
pairs(emm_bcells)
pairs(emm_cd4cd25)


###############################################
############Visualisierung#####################

# Konvertieren des `emmeans`-Objekts in einen `data.frame`
emm_cd3_df <- as.data.frame(emm_cd3)

# Überprüfen der Struktur
str(emm_cd3_df)

library(ggplot2)

# Balkendiagramm für `emm_cd3_df`
ggplot(emm_cd3_df, aes(x = Diagnose, y = emmean, fill = Diagnose)) +
  geom_bar(stat = "identity", position = position_dodge(), color = "black") +
  geom_errorbar(aes(ymin = emmean - SE, ymax = emmean + SE), width = 0.2) +
  labs(title = "Balkendiagramm von CD3", y = "Mittelwert", x = "Diagnose") +
  theme_minimal()

# Violinplot für `emm_cd3_df` (optional, kann weniger sinnvoll sein)
ggplot(emm_cd3_df, aes(x = Diagnose, y = emmean, fill = Diagnose)) +
  geom_violin(trim = FALSE) +
  labs(title = "Violinplot von CD3", y = "Mittelwert", x = "Diagnose") +
  theme_minimal()

# Jitterplot für `emm_cd3_df`
ggplot(emm_cd3_df, aes(x = Diagnose, y = emmean, color = Diagnose)) +
  geom_jitter(width = 0.2, size = 2) +
  labs(title = "Jitterplot von CD3", y = "Mittelwert", x = "Diagnose") +
  theme_minimal()


# Boxplot für `emm_cd3_df` (nicht ideal für aggregierte Mittelwerte)
ggplot(emm_cd3_df, aes(x = Diagnose, y = emmean, fill = Diagnose)) +
  geom_boxplot() +
  labs(title = "Boxplot von CD3", y = "Mittelwert", x = "Diagnose") +
  theme_minimal()


# Scatterplot für `emm_cd3_df` mit Fehlerbalken
ggplot(emm_cd3_df, aes(x = Diagnose, y = emmean, color = Diagnose)) +
  geom_point(size = 3) +
  geom_errorbar(aes(ymin = emmean - SE, ymax = emmean + SE), width = 0.2) +
  labs(title = "Scatterplot von CD3 mit Fehlerbalken", y = "Mittelwert", x = "Diagnose") +
  theme_minimal()


# Punktdiagramm für `emm_cd3_df`
ggplot(emm_cd3_df, aes(x = Diagnose, y = emmean, color = Diagnose)) +
  geom_dotplot(binaxis = 'y', stackdir = 'center', dotsize = 1) +
  labs(title = "Punktdiagramm von CD3", y = "Mittelwert", x = "Diagnose") +
  theme_minimal()


########################Visulaisierung Verteilung########################
# Boxplot mit Jitter
ggplot(Ulas, aes(x = Diagnose, y = CD3, color = Diagnose)) +
  geom_boxplot(aes(fill = Diagnose), alpha = 0.3) +
  geom_jitter(width = 0.2, size = 2, alpha = 0.7) +
  labs(title = "Boxplot und Jitter für CD3", y = "CD3", x = "Diagnose") +
  theme_minimal()


# Violinplot mit Jitter
ggplot(Ulas, aes(x = Diagnose, y = CD3, color = Diagnose)) +
  geom_violin(aes(fill = Diagnose), alpha = 0.3) +
  geom_jitter(width = 0.2, size = 2, alpha = 0.7) +
  labs(title = "Violinplot und Jitter für CD3", y = "CD3", x = "Diagnose") +
  theme_minimal()

# Erstellen der `emmeans`-Daten für die Visualisierung
emm_cd3_df <- as.data.frame(emm_cd3)

# Balkendiagramm mit Fehlerbalken
ggplot(emm_cd3_df, aes(x = Diagnose, y = emmean, fill = Diagnose)) +
  geom_bar(stat = "identity", position = position_dodge(), color = "black") +
  geom_errorbar(aes(ymin = emmean - SE, ymax = emmean + SE), width = 0.2) +
  labs(title = "Balkendiagramm von CD3 mit Fehlerbalken", y = "Mittelwert", x = "Diagnose") +
  theme_minimal()

# Scatterplot mit Fehlerbalken für `emmeans`
ggplot(emm_cd3_df, aes(x = Diagnose, y = emmean, color = Diagnose)) +
  geom_point(size = 3) +
  geom_errorbar(aes(ymin = emmean - SE, ymax = emmean + SE), width = 0.2) +
  labs(title = "Scatterplot von CD3 mit Konfidenzintervallen", y = "Mittelwert", x = "Diagnose") +
  theme_minimal()

# Punktdiagramm für `emm_cd3_df` (optional)
ggplot(emm_cd3_df, aes(x = Diagnose, y = emmean, color = Diagnose)) +
  geom_dotplot(binaxis = 'y', stackdir = 'center', dotsize = 1) +
  labs(title = "Punktdiagramm von CD3", y = "Mittelwert", x = "Diagnose") +
  theme_minimal()


###############Mit Signifikanzangaben
# Extrahiere Signifikanzniveaus aus den `emmeans`-Ergebnissen
signif_cd3 <- as.data.frame(contrast(emm_cd3, method = "pairwise"))
signif_cd3$significance <- cut(signif_cd3$p.value,
                               breaks = c(-Inf, 0.001, 0.01, 0.05, 0.1, Inf),
                               labels = c("***", "**", "*", ".", "ns"))

# Ähnlich für andere `emmeans`-Ergebnisse
# ... (Wiederhole diesen Schritt für andere `emmeans`-Ergebnisse)


library(ggpubr)

# Boxplot mit Jitter und Signifikanzbalken
ggplot(Ulas, aes(x = Diagnose, y = CD3, color = Diagnose)) +
  geom_boxplot(aes(fill = Diagnose), alpha = 0.3) +
  geom_jitter(width = 0.2, size = 2, alpha = 0.7) +
  labs(title = "Boxplot und Jitter für CD3", y = "CD3", x = "Diagnose") +
  theme_minimal() +
  stat_compare_means(comparisons = list(c("HC", "PPMS"), c("HC", "RRMS"), c("HC", "SPMS")),
                     label = "p.signif")  # Fügt Signifikanzbalken hinzu


# Violinplot mit Jitter und Signifikanzbalken
ggplot(Ulas, aes(x = Diagnose, y = CD3, color = Diagnose)) +
  geom_violin(aes(fill = Diagnose), alpha = 0.3) +
  geom_jitter(width = 0.2, size = 2, alpha = 0.7) +
  labs(title = "Violinplot und Jitter für CD3", y = "CD3", x = "Diagnose") +
  theme_minimal() +
  stat_compare_means(comparisons = list(c("HC", "PPMS"), c("HC", "RRMS"), c("HC", "SPMS")),
                     label = "p.signif")  # Fügt Signifikanzbalken hinzu


# Balkendiagramm mit Fehlerbalken

# Berechne die Kontraste für die Signifikanz
contrast_results <- contrast(emm_cd3, method = "pairwise")

# Erstelle ein DataFrame für die Signifikanzinformationen
contrast_df <- as.data.frame(contrast_results)
contrast_df$label <- cut(contrast_df$p.value,
                         breaks = c(-Inf, 0.001, 0.01, 0.05, 0.1, Inf),
                         labels = c("***", "**", "*", ".", "ns"))

# Erstelle das Balkendiagramm
ggplot(emm_cd3_df, aes(x = Diagnose, y = emmean, fill = Diagnose)) +
  geom_bar(stat = "identity", position = position_dodge(), color = "black") +
  geom_errorbar(aes(ymin = emmean - SE, ymax = emmean + SE), width = 0.2) +
  labs(title = "Balkendiagramm von CD3 mit Fehlerbalken", y = "Mittelwert", x = "Diagnose") +
  theme_minimal() +
  geom_signif(comparisons = list(c("HC", "PPMS"), c("HC", "RRMS"), c("HC", "SPMS")),
              map_signif_level = TRUE)  # Fügt Signifikanzbalken hinzu


# Scatterplot mit Konfidenzintervallen
# Erstelle den Scatterplot
ggplot(emm_cd3_df, aes(x = Diagnose, y = emmean, color = Diagnose)) +
  geom_point(size = 3) +
  geom_errorbar(aes(ymin = emmean - SE, ymax = emmean + SE), width = 0.2) +
  labs(title = "Scatterplot von CD3 mit Konfidenzintervallen", y = "Mittelwert", x = "Diagnose") +
  theme_minimal() +
  geom_signif(comparisons = list(c("HC", "PPMS"), c("HC", "RRMS"), c("HC", "SPMS")),
              map_signif_level = TRUE)  # Fügt Signifikanzbalken hinzu


# Punktdiagramm für `emm_cd3_df`
# Erstelle das Punktdiagramm
ggplot(emm_cd3_df, aes(x = Diagnose, y = emmean, color = Diagnose)) +
  geom_point(size = 3) +
  labs(title = "Punktdiagramm von CD3", y = "Mittelwert", x = "Diagnose") +
  theme_minimal() +
  geom_signif(comparisons = list(c("HC", "PPMS"), c("HC", "RRMS"), c("HC", "SPMS")),
              map_signif_level = TRUE)  # Fügt Signifikanzbalken hinzu
